# Supplementary material for: New Cardenolides from Biotransformation of Gitoxigenin by the Endophytic Fungus Alternaria eureka 1E1BL1: Characterization and Cytotoxic Activities
Source: Molecules. 2021 May 19;26(10):3030. doi: 10.3390/molecules26103030 (PMC8161373; doi:10.3390/molecules26103030)
Supplement: Supplementary file 1 [file molecules-26-03030-s001.zip]

Archive with 1 entries (1 files):
- molecules-1161544-supplementary.pdf
